# Supplementary material for: Deformation- and damage-free transfer of soft electronics onto highly curved and fragile biological surfaces
Source: Nat Commun. 2026 Mar 26;17:4448. doi: 10.1038/s41467-026-70948-5 (PMC13183984; doi:10.1038/s41467-026-70948-5)
Supplement: Supplementary file 7 — Source Data [file 41467_2026_70948_MOESM7_ESM.xlsx]

## Sheet: Fig. 1b
Shear Stress	Storage Modulus	Loss Modulus
[Pa]	[Pa]	[Pa]
0.11456	1138.4	47.608
0.18341	1150.2	52.251
0.29385	1162.9	44.744
0.46979	1173.1	44.679
0.75385	1187.9	42.952
1.2033	1196.3	43.645
1.9269	1208.8	43.837
3.0741	1216.7	44.437
4.9156	1227.6	45.452
7.9238	1248.6	47.743
12.787	1271.1	52.059
19.996	1253.9	58.374
29.523	1167.5	67.282
41.268	1027.6	86.949
51.747	806.48	123.46
55.416	510.15	208.84
54.771	260.33	224.56
55.209	128.27	177.11
57.023		127.3
60.415		89.551
67.274		64.547

## Sheet: Fig. 2d
0.08 wt.%		0.11 wt.%		0.13 wt.%		0.16 wt.%		0.19 wt.%		0.22 wt.%		0.27 wt.%
[1/s]	[mPa·s]	[1/s]	[mPa·s]	[1/s]	[mPa·s]	[1/s]	[mPa·s]	[1/s]	[mPa·s]	[1/s]	[mPa·s]	[1/s]	[mPa·s]
0.0158	55762	0.0158	700500	0.0158	2266100	0.0158	3606900	0.0158	5184700	0.0158	5905700	0.0158	8959550
0.0251	43333	0.0251	513200	0.0251	1615100	0.0251	2537200	0.0251	3850600	0.0251	5096000	0.0251	6425900
0.0398	31617	0.0398	347700	0.0398	1055300	0.0398	1686200	0.0398	2531000	0.0398	3203100	0.0398	3554900
0.063	22133	0.063	223620	0.0631	656370	0.063	1100000	0.063	1242300	0.0631	1573900	0.063	2507600
0.0999	15159	0.0999	140860	0.0999	405590	0.0999	713210	0.1	1077600	0.1	1172100	0.1	1755400
0.158	10268	0.158	89736	0.158	251160	0.158	460890	0.158	731020	0.158	888800	0.159	1228600
0.251	7080.8	0.251	57875	0.251	157360	0.251	295150	0.251	413550	0.251	643520	0.251	810880
0.398	5070.7	0.398	38159	0.398	97205	0.398	184290	0.398	253570	0.398	421680	0.398	510870
0.631	3724.6	0.631	24939	0.631	58482	0.631	119630	0.631	132120	0.631	316230	0.631	358430
1	2684.2	1	16923	1	37650	1	80000	1	103890	1	203870	1	256410
1.58	2027.5	1.58	12505	1.58	24500	1.58	53627	1.58	85310	1.58	136730	1.58	188850
2.51	1488.9	2.51	9645.8	2.51	17464	2.51	38391	2.51	61810	2.51	110940	2.51	127100
3.98	1048.5	3.98	7142.6	3.98	13738	3.98	26823	3.98	35010	3.98	65341	3.98	86301
6.31	734.22	6.31	5780.8	6.31	11381	6.31	18712	6.31	24110	6.31	41650	6.31	58731
10	508.01	10	4474.9	10	8864.2	10	13753	10	15690	10	24473	10	40957
15.9	344.58	15.8	3180.6	15.8	6927.2	15.8	9687	15.9	10658	15.8	15492	15.9	23921
25.1	229.57	25.1	1982.4	25.1	4769.7	25.1	6334.5	25.1	6942	25.1	9476.7	25.1	14437
39.8	151.36	39.8	1088.4	39.8	2855.6	39.8	3782.6	39.8	4136.8	39.8	5680.1	39.8	8548.7
63.1	99.96	63.1	578.48	63.1	1638.2	63.1	2125.7	63.1	2288.8	63.1	3184	63.1	5157.8

## Sheet: Fig. 2g
Unstrained		Strained
Silica content	tanθ	Silica content	tanθ
[wt.%]		[wt.%]
0.26923	0	0.26923	1
0.22082	0	0.26923	2
0.18717	0	0.26923	4
0.15556	0	0.22082	4
0.12844	0	0.26923	6
0.10938	0	0.22082	6
0.08434	0	0.18717	6
0.26923	0.5	0.26923	10
0.22082	0.5	0.22082	10
0.18717	0.5	0.18717	10
0.15556	0.5	0.15556	10
0.12844	0.5	0.12844	10
0.10938	0.5
0.08434	0.5
0.22082	1
0.18717	1
0.15556	1
0.12844	1
0.10938	1
0.08434	1
0.22082	2
0.18717	2
0.15556	2
0.12844	2
0.10938	2
0.08434	2
0.18717	4
0.15556	4
0.12844	4
0.10938	4
0.08434	4
0.15556	6
0.12844	6
0.10938	6
0.08434	6
0.10938	10
0.08434	10

## Sheet: Fig.3c
	Pull-off strength
	PDMS-Kapton		Fluid-PDMS		Fluid-PI		Fluid-PU		Fluid-SEBS		Fluid-glass
	[kPa]	s.d.	[kPa]	s.d.	[kPa]	s.d.	[kPa]	s.d.	[kPa]	s.d.	[kPa]	s.d.
Dry	1340	34.251	2.35	0.3875	2.285	0.2984	2.45	0.2568	2.3658	0.31585	2.3756	0.30256
Wet	1458	27.658	0	0	0	0	0	0	0	0	0	0

## Sheet: Fig. 3e
Exposure time	Head weight
[s]	[wt.%]	s.d.
0	46.54	8.765
5	100	0
10	100	0
15	100	0
20	0	0
30	0	0
40	0	0
50	0	0

## Sheet: Fig. 3g
	Pull-off strength
Exposure time	Flued w/ Particle (Nanoparticles)		Fluid w/ Polymer (PAA)
[s]	[kPa]	s.d.	[kPa]	s.d.
0	2.21	0.3875	2.23637	0.2584
5	0	0	2.18196	0.2648
10	0	0	2.21454	0.21
15	0	0	2.11202	1.459
20	0	0	2.17547	1.02358
30	0	0	2.16315	0.9535
40	0	0	2.12004	0.97585
50	0	0	2.27811	0.6522
100	0	0	2.2542	0.8482
43200	0	0	2.23471	0.9528

## Sheet: Fig. 3h
	Swelling ratio	Transmittance
Solvent	[a.u.]	[%]
Water	1	100
Ethanol	1.04	67.5
Toluene	1.31	63.5
Chloroform	1.39	59.8
Pentane	1.44	55.5

## Sheet: Fig. 4d
	Resistance
Time	Ch.3 Dangling		Ch.3 Conformal
[s]	[Ω]	s.d.	[Ω]	s.d.
0	10428.2	264.223	7455.02	15.7
2	10040.3	100.874	7443.39	15.2337
4	10458.7	215.25	7455.49	11.25
6	9892.93	457.256	7464.73	14.56
8	10943.1	96.254	7448.93	14.05
10	9870.76	104.251	7450.28	13.98

## Sheet: Fig. 4e
	Temperature
Time	Elec. Ch.5	Time	IR Ch.5
[s]	[°C]	[s]	[°C]
0	33.4378	0	33.4302
0.5	33.3479	1	33.4208
1	33.3883	2	33.3834
1.5	33.3856	3	33.3633
2	33.4486	4	33.3508
2.5	33.4184	5	33.3711
3	33.3786	6	32.3254
3.5	33.3688	7	32.3761
4	33.4372	8	32.3101
4.5	33.3779	9	32.3448
5	33.3814	10	32.3119
5.5	33.4371	11	30.6395
6	33.4057	12	30.5633
6.5	33.3597	13	30.6062
7	33.4245	14	30.5656
7.5	33.3509	15	30.5934
8	33.4334	16
8.5	33.4419	17
9	33.3947	18
9.5	33.4029	19
10	33.3382	20
10.5	33.4545
11	33.3662
11.5	33.4155
12	33.3902
12.5	33.3604
13	33.3719
13.5	33.3697
14	33.3862
14.5	33.366
15	33.4131
15.5	33.3903
16	33.4249
16.5	33.4394
17	33.3699
17.5	33.3414
18	33.4211
18.5	33.383
19	33.4111
19.5	33.3952
20	33.4007

## Sheet: Fig. 4f
	Temperature
Time	Elec. Ch.5	Time	IR Ch.5
[s]	[°C]	[s]	[°C]
0	33.6725	1	31.9776
0.5	33.5596	2	31.9808
1	33.6136	3	31.9854
1.5	33.6206	4	32.0153
2	33.6022	5	32.0113
2.5	33.6434	6	33.073
3	33.6297	7	32.9964
3.5	33.6108	8	33.0424
4	33.6202	9	33.0737
4.5	33.6652	10	33.0998
5	33.5678	11	33.6742
5.5	33.5882	12	33.6661
6	33.5956	13	33.6408
6.5	33.6241	14	33.6307
7	33.6621	15	33.6516
7.5	33.6577	16	33.0601
8	33.559	17	33.0755
8.5	33.5891	18	32.9891
9	33.6322	19	33.0894
9.5	33.6619	20	33.0359
10	33.604	21	32.0166
10.5	33.5978	22	31.9564
11	33.6059	23	31.9867
11.5	33.6637	24	31.9451
12	33.5973	25	32.0187
12.5	33.6122
13	33.672
13.5	33.5685
14	33.6694
14.5	33.6735
15	33.6296
15.5	33.6728
16	33.5782
16.5	33.6533
17	33.5913
17.5	33.6139
18	33.6699
18.5	33.5988
19	33.6648
19.5	33.6665
20	33.5886
20.5	33.5746
21	33.6587
21.5	33.5827
22	33.5733
22.5	33.6173
23	33.6214
23.5	33.5984
24	33.6699
24.5	33.6442
25	33.6431

[truncated: 32 more sheets: Fig. 4g, Fig. 4j, Fig. 4k, Fig. 4n, Fig. 4o , Fig. S3b, Fig. S3c, Fig. S4b , Fig. S5a, Fig. S5b , Fig. S6, Fig. S9a, Fig. S9b, Fig. S10b, Fig. S12a, Fig. S12b, Fig. S12c, Fig. S12d, Fig. S12e, Fig. S12f …]
